# Supplementary material for: Novel reference genes for quantifying transcriptional responses of Escherichia coli to protein overexpression by quantitative PCR
Source: BMC Mol Biol. 2011 Apr 23;12:18. doi: 10.1186/1471-2199-12-18 (PMC3110127; doi:10.1186/1471-2199-12-18)
Supplement: Additional file 2 — list of overexpressed genes in the selected microarray studies. the file contains the names of overexpressed genes in the selected microarray studies and their functional categories. [file 1471-2199-12-18-S2.XLSX]

## Sheet: Sheet1
Gene	Functional category (primary multi function terms [1] or description of heterologous gene)
b2618	ORFs -> Conserved-Hypothetical-ORFs
bcp	cell processes -> protection -> detoxification
CAT	[heterologous gene] chloramphenicol acetyltransferase
chpA	cell processes -> adaptations -> other (mechanical, nutritional, oxidative stress)
cpxR	cell processes -> protection -> detoxification
crcB	cell processes -> cell division
crp	information transfer -> RNA related -> Transcription related
cspF	extrachromosomal -> prophage genes and phage related functions
dam	information transfer -> DNA related -> DNA restriction/modification
dinl	cell processes -> SOS response
dinP	cell processes -> SOS response
dnaA	information transfer -> DNA related -> DNA replication
dnaN	information transfer -> DNA related -> DNA replication
dnaT	information transfer -> DNA related -> DNA replication
emrR	cell processes -> protection -> drug resistance/sensitivity
era	cell processes -> cell cycle physiology
fis	information transfer -> DNA related -> DNA recombination
fklB	information transfer -> protein related -> chaperoning, repair (refolding)
galF	metabolism -> central intermediary metabolism -> sugar nucleotide biosynthesis, conversions
gcvR	information transfer -> RNA related -> Transcription related
gyrA	information transfer -> DNA related -> DNA replication
hlpA	information transfer -> protein related -> chaperoning, repair (refolding)
holD	information transfer -> DNA related -> DNA replication
hscA	information transfer -> protein related -> chaperoning, repair (refolding)
hscA	information transfer -> protein related -> chaperoning, repair (refolding)
IHF	information transfer -> DNA related -> DNA recombination
lacZ	metabolism -> carbon utilization -> carbon compounds
ldrA	cell processes -> protection -> cell killing
lexA	cell processes -> SOS response
lon	cell processes -> cell division
mazF	cell processes -> adaptations -> other (mechanical, nutritional, oxidative stress)
mcrB	information transfer -> DNA related -> DNA degradation
mcrC	information transfer -> DNA related -> DNA degradation
menB	metabolism -> biosynthesis of building blocks -> cofactors, small molecule carriers -> menaquinone, ubiquinone
MGD-1	[heterologous gene] mussel defensin protein
minD	cell processes -> cell cycle physiology
minE	cell processes -> cell cycle physiology
murI	cell structure -> murein
nrdA	metabolism -> central intermediary metabolism -> nucleotide and nucleoside conversions
nrdB	metabolism -> central intermediary metabolism -> nucleotide and nucleoside conversions
nupC	cell structure -> membrane
PepAA	[heterologous gene] polypeptides which exclusively contained the 5 least abundant amino acids in E. coli
PepCO	[heterologous gene] polypeptides which exclusively contained the 5 most abundant amino acids in E. coli
pET-3d	[heterologous gene] 26 amino acids polypeptide within pET-3d backbone
pyrC	metabolism -> biosynthesis of building blocks -> nucleotides -> pyrimidine biosynthesis
recA	cell processes -> SOS response
relE	cell processes -> protection -> cell killing
rimI	information transfer -> protein related -> posttranslational modification
rstB	cell structure -> membrane
ruvA	cell processes -> SOS response
ruvC	information transfer -> DNA related -> DNA recombination
sbcB	information transfer -> DNA related -> DNA replication
sbmC	cell processes -> protection -> cell killing
sulA	cell processes -> cell division
umuD	cell processes -> SOS response
uspA	cell processes -> adaptations
uvrA	cell processes -> protection -> radiation
yoeB	cell processes -> defense/survival
zipA	cell processes -> cell division
* a minor fraction (4 in 63) of genes were not documented in the literature
[1] Karp PD, Keseler IM, Shearer A, Latendresse M, Krummenacker M, Paley SM, Paulsen I, Collado-Vides J, Gama-Castro S, Peralta-Gil M et al: Multidimensional annotation of the Escherichia coli K-12 genome. Nucleic Acids Res 2007, 35(22):7577-7590.
