# Supplementary material for: Novel reference genes for quantifying transcriptional responses of Escherichia coli to protein overexpression by quantitative PCR
Source: BMC Mol Biol. 2011 Apr 23;12:18. doi: 10.1186/1471-2199-12-18 (PMC3110127; doi:10.1186/1471-2199-12-18)
Supplement: Additional file 3 — geometric mean calculation table. an excel table to facilitate calculation of geometric mean of multiple reference genes. [file 1471-2199-12-18-S3.XLSX]

## Sheet: Sheet1
	Copy Number				Scaled Copy Number				Normalization Factor
	Gene 1	Gene 2	Gene 3		Gene 1	Gene 2	Gene 3		Geometric Mean of gene 1, 2 and 3
Sample 1	100	124	1875		0.13245	0.329787	0.346516		0.247364
Sample 2	214	313	2000		0.283444	0.832447	0.369617		0.443464
Sample 3	159	123	5411		0.210596	0.327128	1		0.409942
Sample 4	755	366	2888		1	0.973404	0.533728		0.803904
Sample 5	517	376	5378		0.684768	1	0.993901		0.879621
Sample 6	…	…	…		…	…	…		…
