# Supplementary material for: Novel reference genes for quantifying transcriptional responses of Escherichia coli to protein overexpression by quantitative PCR
Source: BMC Mol Biol. 2011 Apr 23;12:18. doi: 10.1186/1471-2199-12-18 (PMC3110127; doi:10.1186/1471-2199-12-18)
Supplement: Additional file 4 — MIQE checklist. the checklist to ensure that the study was done according to the MIQE guidelines. [file 1471-2199-12-18-S4.XLS]

## Sheet: Sheet1
ITEM TO CHECK	IMPORTANCE	CHECKLIST
EXPERIMENTAL DESIGN
Definition of experimental and control groups	E	Yes
Number within each group	E	Yes
Assay carried out by core lab or investigator's lab?	D	Yes
Acknowledgement of authors' contributions	D	Yes
SAMPLE
Description	E	Yes
Volume/mass of sample processed	D	Yes
Microdissection or macrodissection	E	NA
Processing procedure	E	Yes
If frozen - how and how quickly?	E	NA
If fixed - with what, how quickly?	E	NA
Sample storage conditions and duration (especially for FFPE samples)	E	NA (RNA isolated from fresh samples)
NUCLEIC ACID EXTRACTION
Procedure and/or instrumentation	E	Yes
Name of kit and details of any modifications	E	Yes
Source of additional reagents used	D	Yes
Details of DNase or RNAse treatment	E	Yes
Contamination assessment (DNA or RNA)	E	Yes
Nucleic acid quantification	E	Yes
Instrument and method	E	Yes
Purity (A260/A280)	D	Yes
Yield	D	Yes
RNA integrity method/instrument	E	Yes
RIN/RQI or Cq of 3' and 5' transcripts	E	No
Electrophoresis traces	D	Yes
Inhibition testing (Cq dilutions, spike or other)	E	No
REVERSE TRANSCRIPTION
Complete reaction conditions	E	Yes
Amount of RNA and reaction volume	E	Yes
Priming oligonucleotide (if using GSP) and concentration	E	Yes
Reverse transcriptase and concentration	E	Yes
Temperature and time	E	Yes
Manufacturer of reagents and catalogue numbers	D	Yes
Cqs with and without RT	D*	No (Dnase treated)
Storage conditions of cDNA	D	Yes
qPCR TARGET INFORMATION
If multiplex, efficiency and LOD of each assay.	E	Singleplex
Sequence accession number	E	Yes
Location of amplicon	D	Yes
Amplicon length	E	Yes
In silico specificity screen (BLAST, etc)	E	Yes
Pseudogenes, retropseudogenes or other homologs?	D	Yes
Sequence alignment	D	No
Secondary structure analysis of amplicon	D	No
Location of each primer by exon or intron (if applicable)	E	NA
What splice variants are targeted?	E	NA
qPCR OLIGONUCLEOTIDES
Primer sequences	E	Yes
RTPrimerDB Identification Number	D	No
Probe sequences	D**	NA
Location and identity of any modifications	E	NA
Manufacturer of oligonucleotides	D	Yes
Purification method	D	Yes
qPCR PROTOCOL
Complete reaction conditions	E	Yes
Reaction volume and amount of cDNA/DNA	E	Yes
Primer, (probe), Mg++ and dNTP concentrations	E	Yes
Polymerase identity and concentration	E	Yes
Buffer/kit identity and manufacturer	E	Yes
Exact chemical constitution of the buffer	D	Not supplied by manufacturer
Additives (SYBR Green I, DMSO, etc.)	E	SYBR Green I
Manufacturer of plates/tubes and catalog number	D	Yes
Complete thermocycling parameters	E	Yes
Reaction setup (manual/robotic)	D	Yes
Manufacturer of qPCR instrument	E	Yes
qPCR VALIDATION
Evidence of optimisation (from gradients)	D	NA
Specificity (gel, sequence, melt, or digest)	E	Yes
For SYBR Green I, Cq of the NTC	E	Yes
Standard curves with slope and y-intercept	E	Yes
PCR efficiency calculated from slope	E	Yes
Confidence interval for PCR efficiency or standard error	D	Yes
r2 of standard curve	E	Yes
Linear dynamic range	E	Yes
Cq variation at lower limit	E	Yes
Confidence intervals throughout range	D	Yes
Evidence for limit of detection	E	Yes
If multiplex, efficiency and LOD of each assay.	E	Singleplex
DATA ANALYSIS
qPCR analysis program (source, version)	E	Yes
Cq method determination	E	Yes
Outlier identification and disposition	E	NA
Results of NTCs	E	Yes
Justification of number and choice of reference genes	E	Yes
Description of normalisation method	E	Yes
Number and concordance of biological replicates	D	Yes
Number and stage (RT or qPCR) of technical replicates	E	Yes
Repeatability (intra-assay variation)	E	Yes
Reproducibility (inter-assay variation, %CV)	D	Yes
Power analysis	D	No
Statistical methods for result significance	E	Yes
Software (source, version)	E	Yes
Cq or raw data submission using RDML	D	No
Table 1. MIQE checklist for authors, reviewers and editors. All essential information (E) must be submitted with the manuscript. Desirable
information (D) should be submitted if available. If using primers obtained from RTPrimerDB, information on qPCR target, oligonucleotides,
protocols and validation is available from that source.
*: Assessing the absence of DNA using a no RT assay is essential when first extracting RNA. Once the sample has been validated as
RDNA-free, inclusion of a no-RT control is desirable, but no longer essential.
**: Disclosure of the probe sequence is highly desirable and strongly encouraged. However, since not all commercial pre-designed assay
vendors provide this information, it cannot be an essential requirement. Use of such assays is advised against.
